# Supplementary material for: The first record of the genus Belenois (Lepidoptera: Pieridae) from China
Source: Biodivers Data J. 2021 Jan 18;9:e61332. doi: 10.3897/BDJ.9.e61332 (PMC7835196; doi:10.3897/BDJ.9.e61332)
Supplement: XML Treatment for Belenois (Anaphaeis) aurota [file BDJ.9.e61332-treatment1.xml]

<!DOCTYPE tp:taxon-treatment
  PUBLIC "-//TaxonX//DTD Taxonomic Treatment Publishing DTD v0 20100105//EN" "tax-treatment-NSO.dtd">
<tp:taxon-treatment xmlns:tp="http://www.plazi.org/taxpub"><tp:treatment-meta><mixed-citation publication-type="journal"><person-group><name><surname>Ge</surname><given-names>Si-Xun</given-names></name><name><surname>Hu</surname><given-names>Shao-Ji</given-names></name><name><surname>Shi</surname><given-names>Hong-Liang</given-names></name><name><surname>Han</surname><given-names>Feng-Ying</given-names></name><name><surname>Li</surname><given-names>Ming-Jun</given-names></name><name><surname>Ren</surname><given-names>Li-Li</given-names></name></person-group><article-title>The first record of the genus <italic><tp:taxon-name><tp:taxon-name-part taxon-name-part-type="genus" reg="Belenois">Belenois</tp:taxon-name-part></tp:taxon-name></italic> (<tp:taxon-name><tp:taxon-name-part taxon-name-part-type="order">Lepidoptera</tp:taxon-name-part></tp:taxon-name>: <tp:taxon-name><tp:taxon-name-part taxon-name-part-type="family">Pieridae</tp:taxon-name-part></tp:taxon-name>) from China</article-title><source>Biodivers Data J</source><day>18</day><month>1</month><year>2021</year><volume>9</volume><pub-id pub-id-type="doi">10.3897/BDJ.9.e61332</pub-id></mixed-citation></tp:treatment-meta><tp:nomenclature><tp:taxon-name><object-id xmlns:xlink="http://www.w3.org/1999/xlink" content-type="arpha" xlink:type="simple">1D570FA8-EC16-50B9-8F38-C650FC7A78EF</object-id><tp:taxon-name-part taxon-name-part-type="genus">Belenois</tp:taxon-name-part> (<tp:taxon-name-part taxon-name-part-type="subgenus">Anaphaeis</tp:taxon-name-part>) <tp:taxon-name-part taxon-name-part-type="species">aurota</tp:taxon-name-part></tp:taxon-name><tp:taxon-authority>(Fabricius, 1793)</tp:taxon-authority></tp:nomenclature><tp:treatment-sec sec-type="materials"><title>Materials</title><list list-type="alpha-lower" list-content="occurrences"><list-item><p><bold>Type status:</bold> <named-content xmlns:xlink="http://www.w3.org/1999/xlink" content-type="dwc:typeStatus" xlink:type="simple">Other material</named-content>. <bold>Occurrence:</bold> recordedBy: <named-content xmlns:xlink="http://www.w3.org/1999/xlink" content-type="dwc:recordedBy" xlink:type="simple">Sixun Ge</named-content>; individualCount: <named-content xmlns:xlink="http://www.w3.org/1999/xlink" content-type="dwc:individualCount" xlink:type="simple">1</named-content>; sex: <named-content xmlns:xlink="http://www.w3.org/1999/xlink" content-type="dwc:sex" xlink:type="simple">male</named-content>; lifeStage: <named-content xmlns:xlink="http://www.w3.org/1999/xlink" content-type="dwc:lifeStage" xlink:type="simple">adult</named-content>; disposition: <named-content xmlns:xlink="http://www.w3.org/1999/xlink" content-type="dwc:disposition" xlink:type="simple">in collection</named-content>; <bold>Taxon:</bold> scientificName: <named-content xmlns:xlink="http://www.w3.org/1999/xlink" content-type="dwc:scientificName" xlink:type="simple"><italic><tp:taxon-name><tp:taxon-name-part taxon-name-part-type="genus" reg="Belenois">Belenois</tp:taxon-name-part> <tp:taxon-name-part taxon-name-part-type="species" reg="aurota">aurota</tp:taxon-name-part></tp:taxon-name></italic> (Fabricius, 1793)</named-content>; kingdom: <named-content xmlns:xlink="http://www.w3.org/1999/xlink" content-type="dwc:kingdom" xlink:type="simple"><tp:taxon-name><tp:taxon-name-part taxon-name-part-type="kingdom">Animalia</tp:taxon-name-part></tp:taxon-name></named-content>; phylum: <named-content xmlns:xlink="http://www.w3.org/1999/xlink" content-type="dwc:phylum" xlink:type="simple"><tp:taxon-name><tp:taxon-name-part taxon-name-part-type="phylum">Arthropoda</tp:taxon-name-part></tp:taxon-name></named-content>; class: <named-content xmlns:xlink="http://www.w3.org/1999/xlink" content-type="dwc:class" xlink:type="simple"><tp:taxon-name><tp:taxon-name-part taxon-name-part-type="class">Insecta</tp:taxon-name-part></tp:taxon-name></named-content>; order: <named-content xmlns:xlink="http://www.w3.org/1999/xlink" content-type="dwc:order" xlink:type="simple"><tp:taxon-name><tp:taxon-name-part taxon-name-part-type="order">Lepidoptera</tp:taxon-name-part></tp:taxon-name></named-content>; family: <named-content xmlns:xlink="http://www.w3.org/1999/xlink" content-type="dwc:family" xlink:type="simple"><tp:taxon-name><tp:taxon-name-part taxon-name-part-type="family">Pieridae</tp:taxon-name-part></tp:taxon-name></named-content>; genus: <named-content xmlns:xlink="http://www.w3.org/1999/xlink" content-type="dwc:genus" xlink:type="simple"><tp:taxon-name><tp:taxon-name-part taxon-name-part-type="genus">Belenois</tp:taxon-name-part></tp:taxon-name></named-content>; subgenus: <named-content xmlns:xlink="http://www.w3.org/1999/xlink" content-type="dwc:subgenus" xlink:type="simple"><tp:taxon-name><tp:taxon-name-part taxon-name-part-type="subgenus">Anaphaeis</tp:taxon-name-part></tp:taxon-name></named-content>; specificEpithet: <named-content xmlns:xlink="http://www.w3.org/1999/xlink" content-type="dwc:specificEpithet" xlink:type="simple"><italic><tp:taxon-name><tp:taxon-name-part taxon-name-part-type="genus" reg="Belenois"/><tp:taxon-name-part taxon-name-part-type="species" reg="aurota">aurota</tp:taxon-name-part></tp:taxon-name></italic></named-content>; taxonRank: <named-content xmlns:xlink="http://www.w3.org/1999/xlink" content-type="dwc:taxonRank" xlink:type="simple">species</named-content>; verbatimTaxonRank: <named-content xmlns:xlink="http://www.w3.org/1999/xlink" content-type="dwc:verbatimTaxonRank" xlink:type="simple">sp.</named-content>; scientificNameAuthorship: <named-content xmlns:xlink="http://www.w3.org/1999/xlink" content-type="dwc:scientificNameAuthorship" xlink:type="simple">(Fabricius, 1793)</named-content>; vernacularName: <named-content xmlns:xlink="http://www.w3.org/1999/xlink" content-type="dwc:vernacularName" xlink:type="simple">Pioneer White</named-content>; taxonomicStatus: <named-content xmlns:xlink="http://www.w3.org/1999/xlink" content-type="dwc:taxonomicStatus" xlink:type="simple">accepted</named-content>; <bold>Location:</bold> country: <named-content xmlns:xlink="http://www.w3.org/1999/xlink" content-type="dwc:country" xlink:type="simple">China</named-content>; stateProvince: <named-content xmlns:xlink="http://www.w3.org/1999/xlink" content-type="dwc:stateProvince" xlink:type="simple">Tibet Autonomous Region</named-content>; county: <named-content xmlns:xlink="http://www.w3.org/1999/xlink" content-type="dwc:county" xlink:type="simple">Zanda County</named-content>; locality: <named-content xmlns:xlink="http://www.w3.org/1999/xlink" content-type="dwc:locality" xlink:type="simple">East of Diya township</named-content>; verbatimElevation: <named-content xmlns:xlink="http://www.w3.org/1999/xlink" content-type="dwc:verbatimElevation" xlink:type="simple">2983 m</named-content>; verbatimCoordinates: <named-content xmlns:xlink="http://www.w3.org/1999/xlink" content-type="dwc:verbatimCoordinates" xlink:type="simple"><named-content content-type="dwc:verbatimCoordinates" xlink:type="simple">31°78'83"N, 78°87'88"E</named-content></named-content>; <bold>Identification:</bold> identifiedBy: <named-content xmlns:xlink="http://www.w3.org/1999/xlink" content-type="dwc:identifiedBy" xlink:type="simple">Sixun Ge</named-content>; dateIdentified: <named-content xmlns:xlink="http://www.w3.org/1999/xlink" content-type="dwc:dateIdentified" xlink:type="simple">2019</named-content>; <bold>Event:</bold> samplingProtocol: <named-content xmlns:xlink="http://www.w3.org/1999/xlink" content-type="dwc:samplingProtocol" xlink:type="simple">sweep net</named-content>; year: <named-content xmlns:xlink="http://www.w3.org/1999/xlink" content-type="dwc:year" xlink:type="simple">2019</named-content>; month: <named-content xmlns:xlink="http://www.w3.org/1999/xlink" content-type="dwc:month" xlink:type="simple">7</named-content>; day: <named-content xmlns:xlink="http://www.w3.org/1999/xlink" content-type="dwc:day" xlink:type="simple">17</named-content>; habitat: <named-content xmlns:xlink="http://www.w3.org/1999/xlink" content-type="dwc:habitat" xlink:type="simple">Desolate valley beside the road</named-content>; <bold>Record Level:</bold> basisOfRecord: <named-content xmlns:xlink="http://www.w3.org/1999/xlink" content-type="dwc:basisOfRecord" xlink:type="simple">PreservedSpecimen</named-content></p></list-item></list></tp:treatment-sec><tp:treatment-sec sec-type="Description"><title>Description</title><p><bold>Male</bold> (Fig. <xref ref-type="fig" rid="F6388626">1</xref>). Forewing length 44 mm. Body blackish dorsally covered with grey hair and whitish ventrally. Antennae blackish, in typical club shape. Both wings white on the upperside, but with a creamy yellow hue on the underside. Wings with the following markings. Forewing upperside: costa grey, a short black band at the end of the discocell, a curved black subapical band running from costa to vein CuA<sub>1</sub> and outwardly extending along veins to termen. Forewing underside similar to upperside, but all markings, especially the ones in the apical area, tinged with a golden-brown hue. Hindwing upperside: a black spot at the end of vein Sc+R<sub>1</sub>, termen black fused with a series of subterminal black crescents before vein CuA<sub>2</sub>. Hindwing underside: the previously-mentioned markings, all veins and a short discal band before vein Rs golden-brown.</p><p><bold>Male genitalia</bold> (Fig. <xref ref-type="fig" rid="F6388630">2</xref>). Highly sclerotised. Ring straight of moderate width; tegumen narrow in dorsal view; uncus broad at the base, but abruptly narrowed into the same width towards the tip in the dorsal view, while strongly curved ventrally in the lateral view. Saccus slender with a flattened tip. Valve triangulate, slightly elongated distally with an acutely pointed tip, with a long harpe running through the median part. Aedeagus slender and straight, with a pointed tip, Juxta fan-shaped in posterior view.</p></tp:treatment-sec><tp:treatment-sec sec-type="Distribution"><title>Distribution</title><p>South, Southeast and Central Asia; Tropical Africa; China (New record)</p></tp:treatment-sec><tp:treatment-sec><!--Section generated to contain objects referenced in tp:taxon-treatment.--><fig id="F6388626" position="float" orientation="portrait"><object-id xmlns:xlink="http://www.w3.org/1999/xlink" content-type="arpha" xlink:type="simple">20D36F2A-75DE-55ED-B707-B863F86D800F</object-id><object-id xmlns:xlink="http://www.w3.org/1999/xlink" content-type="doi" xlink:type="simple">10.3897/BDJ.9.e61332.figure1</object-id><label>Figure 1.</label><caption><p>Male <italic><tp:taxon-name><tp:taxon-name-part taxon-name-part-type="genus" reg="Belenois">Belenois</tp:taxon-name-part> <tp:taxon-name-part taxon-name-part-type="species" reg="aurota">aurota</tp:taxon-name-part></tp:taxon-name></italic> (Fabricius, 1793) collected in Diya Township. <bold>A.</bold> upperside; <bold>B.</bold> underside.</p></caption><graphic xmlns:xlink="http://www.w3.org/1999/xlink" xlink:href="bdj-09-e61332-g001.jpg" position="float" id="oo_478792.jpg" orientation="portrait" xlink:type="simple"><uri content-type="original_file" xlink:type="simple">https://binary.pensoft.net/fig/478792</uri></graphic></fig><fig id="F6388630" position="float" orientation="portrait"><object-id xmlns:xlink="http://www.w3.org/1999/xlink" content-type="arpha" xlink:type="simple">8D04AB22-B567-56BF-BCAE-489D66BEFDAD</object-id><object-id xmlns:xlink="http://www.w3.org/1999/xlink" content-type="doi" xlink:type="simple">10.3897/BDJ.9.e61332.figure2</object-id><label>Figure 2.</label><caption><p>Male genitalia of <italic><tp:taxon-name><tp:taxon-name-part taxon-name-part-type="genus" reg="Belenois">B.</tp:taxon-name-part> <tp:taxon-name-part taxon-name-part-type="species" reg="aurota">aurota</tp:taxon-name-part></tp:taxon-name></italic>. <bold>A.</bold> entire genitalia; <bold>B.</bold> lateral view of ring; <bold>C.</bold> left valve; <bold>D.</bold> lateral view of aedeagus; <bold>E.</bold> dorsal view of tegumen and uncus; <bold>F.</bold> ventral view of juxta.</p></caption><graphic xmlns:xlink="http://www.w3.org/1999/xlink" xlink:href="bdj-09-e61332-g002.jpg" position="float" id="oo_478794.jpg" orientation="portrait" xlink:type="simple"><uri content-type="original_file" xlink:type="simple">https://binary.pensoft.net/fig/478794</uri></graphic></fig></tp:treatment-sec></tp:taxon-treatment>
